# Supplementary material for: High Rates of Honey Bee Colony Losses and Regional Variability in Ethiopia Based on the Standardised COLOSS 2023 Survey
Source: Insects. 2024 May 22;15(6):376. doi: 10.3390/insects15060376 (PMC11203459; doi:10.3390/insects15060376)
Supplement: Supplementary file 1 [file insects-15-00376-s001.zip]

Archive with 1 entries (1 files):
- insects-2982834-supplementary.pdf
